# Supplementary material for: The Putative C2H2 Transcription Factor VadH Governs Development, Osmotic Stress Response, and Sterigmatocystin Production in Aspergillus nidulans
Source: Cells. 2022 Dec 10;11(24):3998. doi: 10.3390/cells11243998 (PMC9776899; doi:10.3390/cells11243998)
Supplement: Supplementary file 1 [file cells-11-03998-s001.zip]

Archive with 1 entries (1 files):
- cells-2031641-supplementary.pdf
